# Supplementary material for: Regulation of Tau Expression in Superior Cervical Ganglion (SCG) Neurons In Vivo and In Vitro
Source: Cells. 2023 Jan 5;12(2):226. doi: 10.3390/cells12020226 (PMC9856632; doi:10.3390/cells12020226)
Supplement: Supplementary file 1 [file cells-12-00226-s001.zip]

Archive with 1 entries (1 files):
- cells-2061713-supplementary.pdf
